# Supplementary material for: Rotavirus-Specific Maternal Serum Antibodies and Vaccine Responses to RV3-BB Rotavirus Vaccine Administered in a Neonatal or Infant Schedule in Malawi
Source: Viruses. 2024 Sep 19;16(9):1488. doi: 10.3390/v16091488 (PMC11437397; doi:10.3390/v16091488)
Supplement: Supplementary file 1 [file viruses-16-01488-s001.zip]

Archive with 1 entries (1 files):
- viruses-3185652-Supplementary Table S1.pdf
